# Supplementary material for: Association with HLA-DRβ1 position 37 distinguishes juvenile dermatomyositis from adult-onset myositis
Source: Hum Mol Genet. 2022 Jan 31;31(14):2471–81. doi: 10.1093/hmg/ddac019 (PMC9307311; doi:10.1093/hmg/ddac019)
Supplement: HLA_classical_and_amino_acid_summary_statistics_ddac019 [file hla_classical_and_amino_acid_summary_statistics_ddac019.xlsx]

## Sheet: Classical_alleles
CHR	SNP	BP	A1	OR	L95	U95	P
6	HLA_DQB1_0201	32739039	P	1.79	1.56	2.05	5.1e-17
6	HLA_DRB1_03	32660042	P	1.66	1.46	1.89	1.4e-14
6	HLA_DRB1_0301	32660042	P	1.66	1.46	1.89	1.4e-14
6	HLA_DQA1_05	32716284	P	1.41	1.26	1.56	2.7e-10
6	HLA_DQA1_0501	32716284	P	1.41	1.26	1.56	2.7e-10
6	HLA_C_0701	31346171	P	1.47	1.3	1.66	6.4e-10
6	HLA_C_02	31346171	P	1.79	1.47	2.19	1e-08
6	HLA_C_0202	31346171	P	1.79	1.47	2.19	1e-08
6	HLA_DQA1_01	32716284	P	0.75	0.67	0.83	3.6e-08
6	HLA_DRB1_15	32660042	P	0.66	0.57	0.78	6.5e-07
6	HLA_DRB1_1501	32660042	P	0.66	0.57	0.78	6.5e-07
6	HLA_DRB1_07	32660042	P	0.67	0.57	0.79	2.8e-06
6	HLA_DRB1_0701	32660042	P	0.67	0.57	0.79	2.8e-06
6	HLA_DQB1_02	32739039	P	1.32	1.18	1.49	3.5e-06
6	HLA_DQB1_0602	32739039	P	0.74	0.65	0.84	4.7e-06
6	HLA_A_01	30019970	P	1.31	1.16	1.48	1.9e-05
6	HLA_A_0101	30019970	P	1.31	1.16	1.48	1.9e-05
6	HLA_B_4402	31431272	P	1.31	1.15	1.49	3.4e-05
6	HLA_DQA1_02	32716284	P	0.71	0.6	0.84	5.3e-05
6	HLA_DQA1_0201	32716284	P	0.71	0.6	0.84	5.3e-05
6	HLA_DQB1_0303	32739039	P	0.44	0.29	0.66	7.5e-05
6	HLA_C_0702	31346171	P	0.75	0.64	0.87	0.00015
6	HLA_B_57	31431272	P	0.5	0.35	0.72	0.00015
6	HLA_B_5701	31431272	P	0.5	0.35	0.72	0.00015
6	HLA_DQB1_06	32739039	P	0.79	0.7	0.9	0.00019
6	HLA_C_06	31346171	P	0.7	0.58	0.85	0.00026
6	HLA_C_0602	31346171	P	0.7	0.58	0.85	0.00026
6	HLA_DQA1_0101	32716284	P	0.75	0.64	0.88	0.00033
6	HLA_DRB1_01	32660042	P	0.76	0.65	0.9	0.0017
6	HLA_DRB1_0101	32660042	P	0.76	0.65	0.9	0.0017
6	HLA_B_44	31431272	P	1.19	1.06	1.32	0.0027
6	HLA_DQB1_0202	32739039	P	0.75	0.61	0.91	0.0038
6	HLA_DRB1_08	32660042	P	1.45	1.09	1.92	0.01
6	HLA_DRB1_0801	32660042	P	1.45	1.09	1.92	0.01
6	HLA_DQA1_04	32716284	P	1.45	1.09	1.92	0.01
6	HLA_DQA1_0401	32716284	P	1.45	1.09	1.92	0.01
6	HLA_DQB1_04	32739039	P	1.45	1.09	1.92	0.01
6	HLA_DQB1_0402	32739039	P	1.45	1.09	1.92	0.01
6	HLA_DQA1_03	32716284	P	1.16	1.02	1.31	0.018
6	HLA_DQA1_0301	32716284	P	1.16	1.02	1.31	0.018
6	HLA_A_11	30019970	P	0.77	0.61	0.96	0.021
6	HLA_A_1101	30019970	P	0.77	0.61	0.96	0.021
6	HLA_DRB1_04	32660042	P	1.15	1.02	1.3	0.026
6	HLA_C_07	31346171	P	1.11	1	1.24	0.048
6	HLA_C_05	31346171	P	0.87	0.75	1.02	0.081
6	HLA_C_0501	31346171	P	0.87	0.75	1.02	0.081
6	HLA_C_04	31346171	P	0.86	0.72	1.02	0.084
6	HLA_C_0401	31346171	P	0.86	0.72	1.02	0.084
6	HLA_A_25	30019970	P	0.82	0.64	1.05	0.11
6	HLA_A_2501	30019970	P	0.82	0.64	1.05	0.11
6	HLA_B_3501	31431272	P	0.86	0.7	1.04	0.12
6	HLA_B_35	31431272	P	0.86	0.71	1.05	0.15
6	HLA_A_68	30019970	P	1.13	0.92	1.38	0.23
6	HLA_A_6801	30019970	P	1.13	0.92	1.38	0.23
6	HLA_B_4001	31431272	P	1.12	0.91	1.38	0.29
6	HLA_C_0304	31346171	P	1.1	0.92	1.31	0.29
6	HLA_A_31	30019970	P	0.87	0.67	1.14	0.32
6	HLA_A_3101	30019970	P	0.87	0.67	1.14	0.32
6	HLA_A_24	30019970	P	0.93	0.78	1.1	0.37
6	HLA_A_2402	30019970	P	0.93	0.78	1.1	0.37
6	HLA_C_03	31346171	P	1.06	0.92	1.22	0.41
6	HLA_DRB1_1401	32660042	P	0.86	0.6	1.24	0.42
6	HLA_DQB1_03	32739039	P	1.04	0.94	1.15	0.44
6	HLA_B_15	31431272	P	0.93	0.76	1.13	0.47
6	HLA_B_1501	31431272	P	0.93	0.76	1.14	0.48
6	HLA_A_0201	30019970	P	1.04	0.93	1.15	0.52
6	HLA_C_15	31346171	P	0.94	0.77	1.14	0.53
6	HLA_C_1502	31346171	P	0.94	0.77	1.14	0.53
6	HLA_DQB1_0503	32739039	P	0.92	0.66	1.29	0.63
6	HLA_C_16	31346171	P	1.04	0.8	1.35	0.76
6	HLA_C_1601	31346171	P	1.04	0.8	1.35	0.76
6	HLA_C_0303	31346171	P	1	0.81	1.24	0.99

## Sheet: Amino_acid_alleles
CHR	SNP	BP	A1	OR	L95	U95	P
6	AA_DRB1_37_32660037_SF	32660037	P	0.61	0.55	0.68	2.2e-19
6	AA_DRB1_37_32660037_YN	32660037	A	0.61	0.55	0.68	2.2e-19
6	AA_DRB1_13_32660109_FRY	32660109	P	0.61	0.55	0.68	7.6e-19
6	AA_DRB1_11_32660115_SV	32660115	A	0.61	0.55	0.68	1.3e-18
6	AA_DRB1_9_32660121	32660121	W	0.61	0.55	0.68	1.3e-18
6	AA_DRB1_140_32657458	32657458	A	0.62	0.56	0.69	6.4e-18
6	AA_DRB1_74_32659926_RL	32659926	P	1.67	1.48	1.89	1.4e-16
6	AA_DQA1_47_32717191_RK	32717191	A	1.51	1.36	1.66	8.7e-16
6	AA_DQA1_52_32717206_R	32717206	P	1.51	1.36	1.66	8.7e-16
6	AA_DRB1_13_32660109_SH	32660109	A	0.65	0.58	0.72	1.2e-15
6	AA_DRB1_77_32659917	32659917	N	1.66	1.46	1.89	1.4e-14
6	AA_DRB1_74_32659926_R	32659926	P	1.66	1.46	1.89	1.4e-14
6	AA_DRB1_26_32660070_Y	32660070	P	1.66	1.46	1.89	1.4e-14
6	AA_B_9_31432689_D	31432689	P	1.67	1.47	1.91	1.4e-14
6	AA_DRB1_74_32659926_AQ	32659926	A	1.57	1.4	1.77	4.2e-14
6	AA_DRB1_13_32660109_RY	32660109	P	0.62	0.55	0.7	7.8e-14
6	AA_DRB1_11_32660115_PG	32660115	P	0.63	0.55	0.71	1.3e-13
6	AA_DRB1_13_32660109_SG	32660109	P	1.42	1.29	1.57	3.4e-12
6	AA_DRB1_74_32659926_ER	32659926	P	1.55	1.37	1.75	4.4e-12
6	AA_DRB1_12_32660112	32660112	T	1.42	1.28	1.57	5.4e-12
6	AA_DRB1_11_32660115_S	32660115	P	1.42	1.28	1.57	5.4e-12
6	AA_DRB1_10_32660118_Q	32660118	A	1.42	1.28	1.57	5.4e-12
6	AA_DRB1_10_32660118_Y	32660118	P	1.42	1.28	1.57	5.4e-12
6	AA_DRB1_-16_32665457_A	32665457	A	1.42	1.28	1.57	6.1e-12
6	AA_DRB1_149_32657431	32657431	H	1.42	1.28	1.56	8e-12
6	AA_DRB1_233_32656004_T	32656004	A	1.41	1.28	1.56	1.1e-11
6	AA_DQA1_40_32717170	32717170	G	1.43	1.29	1.59	1.2e-11
6	AA_DQA1_47_32717191_C	32717191	P	1.43	1.29	1.59	1.2e-11
6	AA_DQA1_50_32717200_V	32717200	P	1.43	1.29	1.59	1.2e-11
6	AA_DQA1_51_32717203	32717203	L	1.43	1.29	1.59	1.2e-11
6	AA_DQA1_53_32717209_Q	32717209	P	1.43	1.29	1.59	1.2e-11
6	AA_DRB1_67_32659947_I	32659947	P	0.7	0.63	0.78	2.8e-11
6	AA_DRB1_-25_32665484_K	32665484	A	1.4	1.27	1.54	3.6e-11
6	AA_DRB1_13_32660109_FSH	32660109	A	0.68	0.6	0.76	1.2e-10
6	AA_DRB1_13_32660109_FR	32660109	P	0.67	0.6	0.76	3.5e-10
6	AA_DRB1_37_32660037_S	32660037	P	0.68	0.6	0.76	4.2e-10
6	AA_DRB1_37_32660037_SL	32660037	P	0.68	0.6	0.76	4.2e-10
6	AA_DRB1_13_32660109_S	32660109	P	1.37	1.24	1.52	4.8e-10
6	AA_DRB1_37_32660037_N	32660037	P	1.41	1.26	1.56	4.9e-10
6	AA_DRB1_37_32660037_NL	32660037	P	1.41	1.26	1.56	4.9e-10
6	AA_DRB1_11_32660115_LP	32660115	P	0.68	0.6	0.77	5.8e-10
6	AA_DRB1_-17_32665460_T	32665460	P	0.68	0.6	0.77	6e-10
6	AA_DRB1_-16_32665457_V	32665457	P	1.37	1.24	1.51	8.2e-10
6	AA_DQA1_129_32717850	32717850	Q	0.7	0.62	0.78	1.3e-09
6	AA_DQA1_75_32717275	32717275	S	1.39	1.25	1.54	1.4e-09
6	AA_DQA1_107_32717784	32717784	I	1.39	1.25	1.54	1.4e-09
6	AA_DQA1_156_32717931	32717931	L	1.39	1.25	1.54	1.4e-09
6	AA_DQA1_161_32717946	32717946	E	1.39	1.25	1.54	1.4e-09
6	AA_DQA1_163_32717952	32717952	S	1.39	1.25	1.54	1.4e-09
6	AA_DQA1_175_32717988_K	32717988	P	1.39	1.25	1.54	1.4e-09
6	AA_DRB1_11_32660115_LG	32660115	P	0.68	0.6	0.77	2e-09
6	AA_DRB1_96_32657590_EQ	32657590	P	0.69	0.61	0.78	2e-09
6	AA_DRB1_30_32660058_Y	32660058	A	0.68	0.6	0.77	2.1e-09
6	AA_DRB1_30_32660058_CL	32660058	P	0.68	0.6	0.77	2.1e-09
6	AA_DRB1_30_32660058_YH	32660058	A	0.68	0.6	0.77	2.1e-09
6	AA_DRB1_30_32660058_YR	32660058	A	0.68	0.6	0.77	2.1e-09
6	AA_DRB1_28_32660064	32660064	E	0.68	0.6	0.77	2.1e-09
6	AA_DRB1_13_32660109_FY	32660109	P	0.68	0.6	0.77	2.1e-09
6	AA_DRB1_-25_32665484_R	32665484	P	1.35	1.22	1.49	4.1e-09
6	AA_C_211_31346157	31346157	T	1.79	1.47	2.19	1e-08
6	AA_C_163_31346888_E	31346888	P	1.79	1.47	2.19	1e-08
6	AA_C_16_31347579	31347579	S	1.79	1.47	2.19	1e-08
6	AA_DRB1_32_32660052	32660052	H	1.36	1.23	1.51	1.1e-08
6	AA_DRB1_233_32656004_R	32656004	P	1.34	1.21	1.48	1.1e-08
6	AA_DQA1_11_32717083	32717083	C	0.75	0.67	0.83	4.7e-08
6	AA_DQA1_45_32717185	32717185	A	0.75	0.67	0.83	4.8e-08
6	AA_DQA1_47_32717191_R	32717191	P	0.75	0.67	0.83	4.8e-08
6	AA_DQA1_48_32717194	32717194	W	0.75	0.67	0.83	4.8e-08
6	AA_DQA1_50_32717200_E	32717200	P	0.75	0.67	0.83	4.8e-08
6	AA_DQA1_52_32717206_S	32717206	P	0.75	0.67	0.83	4.8e-08
6	AA_DQA1_53_32717209_K	32717209	P	0.75	0.67	0.83	4.8e-08
6	AA_DQA1_55_32717215	32717215	G	0.75	0.67	0.83	4.8e-08
6	AA_DQA1_56_32717218_G	32717218	P	0.75	0.67	0.83	4.8e-08
6	AA_DQA1_61_32717233	32717233	G	0.75	0.67	0.83	4.8e-08
6	AA_DQA1_64_32717242	32717242	R	0.75	0.67	0.83	4.8e-08
6	AA_DQA1_66_32717248	32717248	M	0.75	0.67	0.83	4.8e-08
6	AA_DQA1_69_32717257_A	32717257	P	0.75	0.67	0.83	4.8e-08
6	AA_DQA1_76_32717278_M	32717278	P	0.75	0.67	0.83	4.8e-08
6	AA_DQA1_80_32717290	32717290	Y	0.75	0.67	0.83	4.8e-08
6	AA_DQA1_18_32717104	32717104	F	0.75	0.67	0.83	4.9e-08
6	AA_DQA1_175_32717988_Q	32717988	P	0.75	0.67	0.83	5.1e-08
6	AA_DQA1_218_32718473	32718473	Q	0.75	0.67	0.83	5.3e-08
6	AA_DQB1_71_32740624_AT	32740624	A	1.36	1.22	1.53	7e-08
6	AA_DQB1_67_32740636	32740636	I	1.36	1.22	1.53	7e-08
6	AA_DQB1_66_32740639	32740639	D	1.36	1.22	1.53	7e-08
6	AA_DRB1_13_32660109_FRG	32660109	P	0.73	0.65	0.82	1.5e-07
6	AA_DQA1_-16_32713236	32713236	L	0.76	0.69	0.84	1.9e-07
6	AA_DRB1_-17_32665460_A	32665460	A	0.74	0.65	0.83	2.4e-07
6	AA_DRB1_71_32659935_A	32659935	P	0.66	0.56	0.78	5e-07
6	AA_C_66_31347429	31347429	N	1.33	1.19	1.48	6e-07
6	AA_DRB1_13_32660109_FYG	32660109	P	0.74	0.66	0.83	7e-07
6	AA_DRB1_-1_32665412_S	32665412	P	0.67	0.57	0.79	1e-06
6	AA_DRB1_13_32660109_FSG	32660109	A	0.78	0.7	0.86	1.1e-06
6	AA_DRB1_11_32660115_LS	32660115	A	0.78	0.71	0.86	1.6e-06
6	AA_DRB1_74_32659926_EQ	32659926	P	0.69	0.59	0.8	2.4e-06
6	AA_DRB1_60_32659968_Y	32659968	A	0.69	0.59	0.8	2.4e-06
6	AA_DRB1_57_32659977_DS	32659977	A	0.69	0.59	0.8	2.4e-06
6	AA_DRB1_37_32660037_F	32660037	P	0.69	0.59	0.8	2.4e-06
6	AA_DRB1_37_32660037_FL	32660037	P	0.69	0.59	0.8	2.4e-06
6	AA_DRB1_11_32660115_G	32660115	P	0.67	0.56	0.79	2.6e-06
6	AA_DRB1_4_32665400	32665400	Q	0.67	0.56	0.79	2.6e-06
6	AA_DRB1_67_32659947_L	32659947	P	1.27	1.15	1.4	2.6e-06
6	AA_DRB1_181_32657335_M	32657335	P	0.67	0.56	0.79	2.8e-06
6	AA_DRB1_78_32659914	32659914	V	0.67	0.57	0.79	2.8e-06
6	AA_DRB1_74_32659926_Q	32659926	P	0.67	0.57	0.79	2.8e-06
6	AA_DRB1_60_32659968_S	32659968	P	0.67	0.57	0.79	2.8e-06
6	AA_DRB1_57_32659977_V	32659977	P	0.67	0.57	0.79	2.8e-06
6	AA_DRB1_30_32660058_L	32660058	P	0.67	0.57	0.79	2.8e-06
6	AA_DRB1_30_32660058_CY	32660058	A	0.67	0.57	0.79	2.8e-06
6	AA_DRB1_30_32660058_LH	32660058	P	0.67	0.57	0.79	2.8e-06
6	AA_DRB1_30_32660058_LR	32660058	P	0.67	0.57	0.79	2.8e-06
6	AA_DRB1_25_32660073	32660073	Q	0.67	0.57	0.79	2.8e-06
6	AA_DRB1_14_32660106	32660106	K	0.67	0.57	0.79	2.8e-06
6	AA_DRB1_13_32660109_Y	32660109	P	0.67	0.57	0.79	2.8e-06
6	AA_DQB1_74_32740615_A	32740615	P	1.32	1.18	1.49	3.5e-06
6	AA_DQB1_71_32740624_K	32740624	P	1.32	1.18	1.49	3.5e-06
6	AA_DQB1_55_32740672_L	32740672	P	1.32	1.18	1.49	3.5e-06
6	AA_DQB1_52_32740681	32740681	L	1.32	1.18	1.49	3.5e-06
6	AA_DQB1_47_32740696	32740696	F	1.32	1.18	1.49	3.5e-06
6	AA_DQB1_46_32740699	32740699	E	1.32	1.18	1.49	3.5e-06
6	AA_DQB1_37_32740726_Y	32740726	A	1.32	1.18	1.49	3.5e-06
6	AA_DQB1_37_32740726_I	32740726	P	1.32	1.18	1.49	3.5e-06
6	AA_DQB1_30_32740747_S	32740747	P	1.32	1.18	1.49	3.5e-06
6	AA_DQB1_28_32740753	32740753	S	1.32	1.18	1.49	3.5e-06
6	AA_DQB1_-10_32742295_A	32742295	A	1.32	1.18	1.49	3.5e-06
6	AA_DQB1_-10_32742295_S	32742295	P	1.32	1.18	1.49	3.5e-06
6	AA_DQA1_69_32717257_L	32717257	A	0.79	0.71	0.87	3.9e-06
6	AA_DQB1_70_32740627_R	32740627	A	0.79	0.71	0.88	7.8e-06
6	AA_C_99_31347080_Y	31347080	A	0.76	0.68	0.86	1.3e-05
6	AA_C_99_31347080_YC	31347080	A	0.76	0.68	0.86	1.4e-05
6	AA_A_44_30018642	30018642	K	1.31	1.16	1.48	1.9e-05
6	AA_A_67_30018711	30018711	M	1.31	1.16	1.48	1.9e-05
6	AA_A_158_30019225	30019225	V	1.31	1.16	1.48	1.9e-05
6	AA_A_150_30019201	30019201	V	1.31	1.16	1.48	1.9e-05
6	AA_A_156_30019219_R	30019219	P	1.31	1.16	1.48	1.9e-05
6	AA_A_76_30018738_A	30018738	P	1.28	1.14	1.44	2.8e-05
6	AA_DRB1_13_32660109_FS	32660109	A	0.81	0.74	0.9	4.7e-05
6	AA_DQA1_47_32717191_K	32717191	P	0.71	0.6	0.84	5.3e-05
6	AA_DQA1_52_32717206_H	32717206	P	0.71	0.6	0.84	5.3e-05
6	AA_DQA1_54_32717212	32717212	L	0.71	0.6	0.84	5.3e-05
6	AA_C_304_31345754	31345754	M	0.81	0.73	0.9	8.2e-05
6	AA_C_-15_31347799	31347799	L	1.21	1.1	1.34	0.00012
6	AA_C_163_31346888_T	31346888	A	1.27	1.12	1.44	0.00013
6	AA_C_99_31347080_YF	31347080	A	0.75	0.64	0.87	0.00014
6	AA_C_99_31347080_S	31347080	P	0.75	0.64	0.87	0.00014
6	AA_B_97_31432180_V	31432180	P	0.5	0.35	0.72	0.00015
6	AA_DRB1_71_32659935_RK	32659935	A	0.8	0.71	0.9	0.00016
6	AA_DQB1_125_32737913_G	32737913	P	0.79	0.7	0.9	0.00018
6	AA_DQB1_87_32740576_F	32740576	P	0.79	0.7	0.9	0.00019
6	AA_DQB1_-5_32742280_L	32742280	P	0.79	0.7	0.9	0.00019
6	AA_DQB1_-5_32742280_SP	32742280	A	0.79	0.7	0.9	0.00019
6	AA_DRB1_37_32660037_Y	32660037	P	1.22	1.1	1.35	0.00019
6	AA_DRB1_37_32660037_YL	32660037	P	1.22	1.1	1.35	0.00019
6	AA_DRB1_13_32660109_FRH	32660109	P	0.83	0.75	0.91	0.00019
6	AA_DRB1_26_32660070_F	32660070	A	1.23	1.1	1.37	0.00023
6	AA_DRB1_11_32660115_SG	32660115	A	0.83	0.75	0.92	0.00026
6	AA_DRB1_96_32657590_H	32657590	A	0.83	0.75	0.92	0.0003
6	AA_B_116_31432123_S	31432123	P	0.8	0.71	0.9	0.00034
6	AA_DRB1_-1_32665412_A	32665412	A	0.77	0.67	0.89	0.0004
6	AA_DQA1_47_32717191_RQ	32717191	A	1.19	1.08	1.32	0.00053
6	AA_DQA1_56_32717218_x	32717218	P	1.19	1.08	1.32	0.00053
6	AA_DQA1_76_32717278_L	32717278	P	1.19	1.08	1.32	0.00053
6	AA_DRB1_74_32659926_AR	32659926	A	0.78	0.68	0.9	0.00058
6	AA_DRB1_57_32659977_D	32659977	A	0.78	0.68	0.9	0.00058
6	AA_DRB1_11_32660115_SP	32660115	A	0.84	0.76	0.93	0.00067
6	AA_DRB1_13_32660109_FHY	32660109	P	0.84	0.76	0.93	0.0007
6	AA_DRB1_181_32657335_T	32657335	A	0.78	0.67	0.9	0.00094
6	AA_DRB1_74_32659926_QL	32659926	P	0.78	0.67	0.9	0.00094
6	AA_DRB1_57_32659977_DA	32659977	A	0.78	0.67	0.9	0.00094
6	AA_DRB1_13_32660109_YG	32660109	P	0.78	0.67	0.9	0.00094
6	AA_DQA1_34_32717152	32717152	E	0.85	0.77	0.94	0.0011
6	AA_DRB1_-24_32665481_L	32665481	A	1.21	1.08	1.36	0.0013
6	AA_DRB1_13_32660109_HG	32660109	P	1.21	1.08	1.35	0.0014
6	AA_DRB1_74_32659926_AE	32659926	A	1.19	1.07	1.32	0.0016
6	AA_DRB1_96_32657590_E	32657590	P	0.76	0.65	0.9	0.0017
6	AA_DRB1_31_32660055_I	32660055	P	0.76	0.65	0.9	0.0017
6	AA_DRB1_31_32660055_F	32660055	A	0.76	0.65	0.9	0.0017
6	AA_DRB1_30_32660058_C	32660058	P	0.76	0.65	0.9	0.0017
6	AA_DRB1_30_32660058_CH	32660058	P	0.76	0.65	0.9	0.0017
6	AA_DRB1_30_32660058_CR	32660058	P	0.76	0.65	0.9	0.0017
6	AA_DRB1_30_32660058_YL	32660058	A	0.76	0.65	0.9	0.0017
6	AA_DRB1_26_32660070_L	32660070	P	0.76	0.65	0.9	0.0017
6	AA_DRB1_13_32660109_F	32660109	P	0.76	0.65	0.9	0.0017
6	AA_DRB1_11_32660115_L	32660115	P	0.76	0.65	0.9	0.0017
6	AA_DRB1_180_32657338_V	32657338	A	1.21	1.07	1.35	0.0017
6	AA_A_77_30018741_N	30018741	P	1.18	1.06	1.31	0.0019
6	AA_B_199_31431300	31431300	V	1.19	1.06	1.33	0.0024
6	AA_B_167_31431970	31431970	S	1.19	1.06	1.33	0.0024
6	AA_DQA1_25_32717125	32717125	F	0.83	0.73	0.94	0.0025
6	AA_C_21_31347564	31347564	H	1.18	1.06	1.32	0.0028
6	AA_DRB1_13_32660109_SY	32660109	A	0.86	0.78	0.95	0.0034
6	AA_DQB1_135_32737883	32737883	G	0.75	0.61	0.91	0.0038
6	AA_DRB1_47_32660007	32660007	Y	0.86	0.78	0.95	0.0041
6	AA_DRB1_74_32659926_A	32659926	A	1.17	1.05	1.29	0.0046
6	AA_C_97_31347086	31347086	W	0.83	0.73	0.95	0.0055
6	AA_C_116_31347029_SY	31347029	A	0.86	0.77	0.96	0.0059
6	AA_C_156_31346909_R	31346909	P	0.85	0.75	0.96	0.0085
6	AA_C_156_31346909_RD	31346909	P	0.85	0.75	0.96	0.0085
6	AA_DQB1_75_32740612	32740612	V	1.15	1.04	1.27	0.0085
6	AA_DQB1_74_32740615_E	32740615	A	1.15	1.04	1.27	0.0085
6	AA_DQB1_71_32740624_T	32740624	A	1.15	1.04	1.27	0.0085
6	AA_C_116_31347029_F	31347029	P	0.85	0.75	0.96	0.0088
6	AA_C_114_31347035	31347035	N	0.85	0.75	0.96	0.0088
6	AA_C_275_31345841_E	31345841	A	0.85	0.75	0.96	0.009
6	AA_DRB1_13_32660109_SR	32660109	A	0.88	0.79	0.97	0.0094
6	AA_DRB1_181_32657335_x	32657335	P	1.45	1.09	1.92	0.01
6	AA_DRB1_180_32657338_x	32657338	P	1.45	1.09	1.92	0.01
6	AA_DRB1_74_32659926_L	32659926	P	1.45	1.09	1.92	0.01
6	AA_DQA1_69_32717257_T	32717257	P	1.45	1.09	1.92	0.01
6	AA_DQB1_71_32740624_D	32740624	P	1.45	1.09	1.92	0.01
6	AA_DQB1_70_32740627_E	32740627	P	1.45	1.09	1.92	0.01
6	AA_DQB1_56_32740669	32740669	L	1.45	1.09	1.92	0.01
6	AA_A_70_30018720	30018720	Q	0.87	0.78	0.97	0.011
6	AA_DQA1_26_32717128	32717128	S	1.17	1.03	1.32	0.012
6	AA_DQA1_47_32717191_Q	32717191	P	1.17	1.03	1.32	0.012
6	AA_DQA1_56_32717218_R	32717218	P	1.17	1.03	1.32	0.012
6	AA_DQA1_76_32717278_V	32717278	P	1.17	1.03	1.32	0.012
6	AA_DQA1_187_32718380	32718380	T	1.17	1.03	1.32	0.013
6	AA_A_152_30019207_A	30019207	P	1.16	1.03	1.3	0.013
6	AA_A_152_30019207_EV	30019207	A	1.16	1.03	1.3	0.013
6	AA_A_152_30019207_AR	30019207	P	1.16	1.03	1.3	0.013
6	AA_A_152_30019207_AW	30019207	P	1.16	1.03	1.3	0.013
6	AA_C_156_31346909_LW	31346909	A	0.87	0.78	0.98	0.017
6	AA_C_156_31346909_RQ	31346909	P	0.87	0.78	0.98	0.017
6	AA_C_80_31347387	31347387	K	0.89	0.8	0.98	0.017
6	AA_C_77_31347396	31347396	N	0.89	0.8	0.98	0.017
6	AA_DQB1_30_32740747_Y	32740747	A	1.13	1.02	1.25	0.017
6	AA_DRB1_-24_32665481_F	32665481	P	1.16	1.02	1.31	0.018
6	AA_DRB1_33_32660049	32660049	H	1.16	1.02	1.3	0.019
6	AA_DRB1_13_32660109_H	32660109	P	1.16	1.02	1.3	0.019
6	AA_DRB1_11_32660115_V	32660115	P	1.16	1.02	1.3	0.019
6	AA_DRB1_74_32659926_RQ	32659926	P	1.14	1.02	1.27	0.019
6	AA_DRB1_73_32659929	32659929	G	1.14	1.02	1.27	0.019
6	AA_DRB1_180_32657338_L	32657338	P	1.15	1.02	1.3	0.022
6	AA_A_76_30018738_V	30018738	A	1.12	1.01	1.25	0.024
6	AA_A_77_30018741_D	30018741	A	1.12	1.01	1.25	0.024
6	AA_DRB1_120_32657518	32657518	N	1.15	1.02	1.3	0.026
6	AA_DRB1_96_32657590_Y	32657590	P	1.15	1.02	1.3	0.026
6	AA_A_156_30019219_Q	30019219	P	0.85	0.74	0.98	0.027
6	AA_A_9_30018537_F	30018537	A	0.89	0.81	0.99	0.037
6	AA_DRB1_37_32660037_SY	32660037	A	1.11	1	1.23	0.04
6	AA_DRB1_37_32660037_NF	32660037	P	1.11	1	1.23	0.04
6	AA_DRB1_74_32659926_AL	32659926	A	1.12	1	1.25	0.043
6	AA_C_116_31347029_S	31347029	A	0.9	0.82	1	0.044
6	AA_C_307_31345745	31345745	M	1.11	1	1.24	0.048
6	AA_C_306_31345748	31345748	A	1.11	1	1.24	0.048
6	AA_C_305_31345751	31345751	T	1.11	1	1.24	0.048
6	AA_C_295_31345781	31345781	V	1.11	1	1.24	0.048
6	AA_C_285_31345811_M	31345811	P	1.11	1	1.24	0.048
6	AA_C_285_31345811_V	31345811	A	1.11	1	1.24	0.048
6	AA_C_273_31345971	31345971	S	1.11	1	1.24	0.048
6	AA_C_267_31345989	31345989	Q	1.11	1	1.24	0.048
6	AA_C_261_31346007	31346007	M	1.11	1	1.24	0.048
6	AA_C_253_31346031	31346031	Q	1.11	1	1.24	0.048
6	AA_C_194_31346208	31346208	L	1.11	1	1.24	0.048
6	AA_C_184_31346238_P	31346238	P	1.11	1	1.24	0.048
6	AA_C_184_31346238_H	31346238	A	1.11	1	1.24	0.048
6	AA_C_147_31346936	31346936	L	1.11	1	1.24	0.048
6	AA_C_-17_31347805	31347805	A	1.11	1	1.23	0.052
6	AA_C_-9_31347781	31347781	G	1.11	1	1.23	0.052
6	AA_A_246_30020067	30020067	S	0.83	0.69	1	0.054
6	AA_A_299_30020328	30020328	A	0.83	0.69	1	0.055
6	AA_A_334_30021017	30021017	M	0.83	0.69	1	0.055
6	AA_DQB1_77_32740606	32740606	R	1.1	0.99	1.23	0.067
6	AA_DQB1_71_32740624_AK	32740624	P	1.1	0.99	1.23	0.067
6	AA_DQB1_38_32740723	32740723	V	1.1	0.99	1.23	0.067
6	AA_DRB1_13_32660109_FG	32660109	P	0.87	0.75	1.01	0.071
6	AA_DRB1_13_32660109_RH	32660109	P	0.91	0.82	1.01	0.075
6	AA_C_99_31347080_YS	31347080	A	0.85	0.72	1.02	0.079
6	AA_C_11_31347594	31347594	S	0.86	0.72	1.02	0.079
6	AA_C_9_31347600_S	31347600	P	0.86	0.72	1.02	0.079
6	AA_C_9_31347600_DY	31347600	A	0.86	0.72	1.02	0.079
6	AA_A_79_30018747	30018747	R	0.88	0.76	1.01	0.08
6	AA_A_80_30018750	30018750	I	0.88	0.76	1.01	0.08
6	AA_A_81_30018753	30018753	A	0.88	0.76	1.01	0.08
6	AA_A_82_30018756	30018756	L	0.88	0.76	1.01	0.08
6	AA_C_275_31345841_G	31345841	P	0.87	0.75	1.02	0.08
6	AA_C_177_31346846	31346846	K	0.87	0.75	1.02	0.081
6	AA_C_138_31346963	31346963	K	0.87	0.75	1.02	0.081
6	AA_C_35_31347522	31347522	Q	0.87	0.75	1.02	0.081
6	AA_A_83_30018759	30018759	R	0.88	0.76	1.02	0.081
6	AA_C_99_31347080_F	31347080	P	0.86	0.72	1.02	0.083
6	AA_C_49_31347480	31347480	E	0.86	0.72	1.02	0.083
6	AA_C_14_31347585	31347585	W	0.86	0.72	1.02	0.083
6	AA_C_116_31347029_SL	31347029	A	0.91	0.82	1.01	0.083
6	AA_C_303_31345757	31345757	M	0.86	0.72	1.02	0.084
6	AA_C_275_31345841_K	31345841	P	0.86	0.72	1.02	0.084
6	AA_A_9_30018537_YS	30018537	P	0.91	0.82	1.01	0.085
6	AA_A_90_30018780	30018780	D	1.09	0.99	1.22	0.089
6	AA_DRB1_11_32660115_PV	32660115	P	0.91	0.82	1.01	0.09
6	AA_A_156_30019219_WL	30019219	A	1.09	0.98	1.21	0.094
6	AA_A_9_30018537_YT	30018537	P	0.91	0.81	1.02	0.094
6	AA_DRB1_96_32657590_EH	32657590	A	0.91	0.82	1.02	0.098
6	AA_DQB1_74_32740615_S	32740615	P	0.89	0.77	1.02	0.1
6	AA_DQB1_71_32740624_AD	32740624	P	0.89	0.77	1.02	0.1
6	AA_A_77_30018741_S	30018741	P	0.82	0.64	1.05	0.11
6	AA_DQB1_182_32737742	32737742	N	1.08	0.98	1.2	0.12
6	AA_DQB1_140_32737868	32737868	T	1.08	0.98	1.2	0.12
6	AA_DRB1_104_32657566	32657566	A	0.92	0.83	1.02	0.12
6	AA_DRB1_98_32657584	32657584	E	0.92	0.83	1.02	0.12
6	AA_A_105_30019066	30019066	P	1.09	0.98	1.22	0.12
6	AA_C_73_31347408	31347408	T	1.08	0.98	1.2	0.12
6	AA_DRB1_11_32660115_VG	32660115	P	0.92	0.83	1.03	0.15
6	AA_DRB1_13_32660109_HY	32660109	P	0.93	0.83	1.03	0.15
6	AA_C_9_31347600_Y	31347600	P	1.07	0.97	1.19	0.16
6	AA_C_9_31347600_DS	31347600	A	1.07	0.97	1.19	0.16
6	AA_DRB1_70_32659938_Q	32659938	A	0.93	0.84	1.03	0.16
6	AA_C_90_31347357	31347357	A	1.07	0.97	1.19	0.16
6	AA_A_9_30018537_YF	30018537	A	0.9	0.78	1.05	0.18
6	AA_A_9_30018537_Y	30018537	P	0.92	0.82	1.04	0.2
6	AA_A_245_30020064	30020064	V	1.13	0.92	1.38	0.23
6	AA_DRB1_70_32659938_D	32659938	P	0.94	0.85	1.04	0.24
6	AA_B_147_31432030	31432030	L	1.12	0.91	1.38	0.29
6	AA_B_143_31432042	31432042	S	1.12	0.91	1.38	0.29
6	AA_A_9_30018537_T	30018537	P	0.87	0.66	1.14	0.31
6	AA_A_56_30018678	30018678	R	0.87	0.67	1.14	0.32
6	AA_A_73_30018729	30018729	I	0.87	0.67	1.14	0.32
6	AA_A_298_30020325	30020325	F	0.87	0.67	1.14	0.32
6	AA_A_307_30020352	30020352	R	0.87	0.67	1.14	0.32
6	AA_A_-11_30018350	30018350	L	1.09	0.91	1.31	0.33
6	AA_DRB1_13_32660109_FSY	32660109	A	0.95	0.86	1.06	0.35
6	AA_A_62_30018696_EL	30018696	P	0.92	0.78	1.09	0.36
6	AA_A_9_30018537_S	30018537	P	0.92	0.78	1.09	0.36
6	AA_A_62_30018696_E	30018696	P	0.92	0.78	1.09	0.36
6	AA_A_65_30018705	30018705	G	0.92	0.78	1.09	0.36
6	AA_A_99_30019048	30019048	F	0.92	0.78	1.09	0.36
6	AA_DQA1_215_32718464	32718464	L	0.96	0.86	1.06	0.4
6	AA_DQA1_47_32717191_RC	32717191	A	0.96	0.86	1.06	0.41
6	AA_DQA1_50_32717200_L	32717200	P	0.96	0.86	1.06	0.41
6	AA_DQA1_53_32717209_R	32717209	P	0.96	0.86	1.06	0.41
6	AA_C_326_31345141_C	31345141	P	1.04	0.94	1.16	0.41
6	AA_C_326_31345141_S	31345141	A	1.04	0.94	1.16	0.41
6	AA_C_173_31346858	31346858	K	1.06	0.92	1.22	0.41
6	AA_C_163_31346888_L	31346888	P	1.06	0.92	1.22	0.41
6	AA_C_103_31347068	31347068	V	1.06	0.92	1.22	0.41
6	AA_C_116_31347029_Y	31347029	P	1.06	0.92	1.22	0.42
6	AA_DRB1_112_32657542	32657542	Y	0.86	0.6	1.24	0.42
6	AA_DRB1_60_32659968_H	32659968	P	0.86	0.6	1.24	0.42
6	AA_C_339_31345102_T	31345102	P	1.04	0.94	1.16	0.45
6	AA_C_339_31345102_A	31345102	A	1.04	0.94	1.16	0.45
6	AA_B_156_31432003_W	31432003	P	0.93	0.76	1.14	0.48
6	AA_A_62_30018696_RG	30018696	P	1.03	0.94	1.14	0.52
6	AA_A_62_30018696_G	30018696	P	1.04	0.93	1.15	0.52
6	AA_A_74_30018732	30018732	H	1.04	0.93	1.15	0.52
6	AA_A_95_30019036_V	30019036	P	1.04	0.93	1.15	0.52
6	AA_A_107_30019072	30019072	W	1.04	0.93	1.15	0.52
6	AA_A_62_30018696_QE	30018696	A	1.03	0.94	1.14	0.52
6	AA_A_62_30018696_GL	30018696	P	1.04	0.93	1.15	0.52
6	AA_C_116_31347029_L	31347029	P	0.94	0.77	1.14	0.53
6	AA_C_113_31347038	31347038	H	0.94	0.77	1.14	0.53
6	AA_DRB1_13_32660109_FHG	32660109	P	1.03	0.93	1.15	0.54
6	AA_A_127_30019132	30019132	K	1.03	0.93	1.14	0.54
6	AA_DRB1_13_32660109_FSR	32660109	A	0.97	0.87	1.08	0.56
6	AA_A_62_30018696_QG	30018696	A	0.97	0.86	1.08	0.57
6	AA_C_1_31347624	31347624	G	0.97	0.86	1.09	0.57
6	AA_A_62_30018696_RE	30018696	P	0.97	0.86	1.09	0.57
6	AA_C_219_31346133	31346133	W	0.97	0.86	1.09	0.58
6	AA_A_97_30019042_I	30019042	P	1.02	0.93	1.13	0.62
6	AA_A_97_30019042_M	30019042	P	0.97	0.86	1.1	0.64
6	AA_C_9_31347600_D	31347600	P	0.98	0.89	1.09	0.71
6	AA_C_9_31347600_DF	31347600	P	0.98	0.89	1.09	0.71
6	AA_C_24_31347555	31347555	S	0.98	0.89	1.09	0.73
6	AA_DRB1_96_32657590_EY	32657590	P	0.98	0.88	1.09	0.74
6	AA_C_193_31346211	31346211	L	1.04	0.8	1.35	0.76
6	AA_C_156_31346909_Q	31346909	P	1.04	0.8	1.35	0.76
6	AA_C_156_31346909_DQ	31346909	P	1.04	0.8	1.35	0.76
6	AA_C_95_31347092_L	31347092	A	1.02	0.9	1.15	0.77
6	AA_C_95_31347092_I	31347092	P	1.02	0.9	1.15	0.77
6	AA_C_116_31347029_SF	31347029	A	1.02	0.9	1.15	0.78
6	AA_C_94_31347095	31347095	I	1.02	0.9	1.15	0.78
6	AA_DRB1_13_32660109_FH	32660109	P	0.99	0.89	1.1	0.83
6	AA_DRB1_11_32660115_LV	32660115	P	0.99	0.89	1.1	0.83
6	AA_C_156_31346909_LR	31346909	A	1.01	0.9	1.14	0.84
6	AA_C_156_31346909_WQ	31346909	P	1.01	0.9	1.14	0.84
6	AA_A_97_30019042_R	30019042	P	0.99	0.9	1.1	0.91
6	AA_DRB1_37_32660037_SN	32660037	A	1.01	0.91	1.11	0.91
6	AA_DRB1_37_32660037_YF	32660037	P	1.01	0.91	1.11	0.91
6	AA_A_-15_30018338	30018338	L	0.99	0.9	1.1	0.91
6	AA_A_62_30018696_QL	30018696	P	0.99	0.9	1.1	0.92
6	AA_A_62_30018696_Q	30018696	P	1	0.9	1.1	0.92
6	AA_A_62_30018696_R	30018696	P	1.01	0.88	1.15	0.94
6	AA_A_63_30018699_N	30018699	P	1.01	0.88	1.15	0.94
6	AA_C_156_31346909_W	31346909	P	1	0.89	1.14	0.94
6	AA_C_156_31346909_WD	31346909	P	1	0.89	1.14	0.94
6	AA_A_62_30018696_RL	30018696	P	1	0.88	1.15	0.94
6	AA_A_63_30018699_E	30018699	A	1	0.88	1.15	0.94
6	AA_A_62_30018696_GE	30018696	P	1	0.91	1.11	0.96
6	AA_A_66_30018708	30018708	K	1	0.91	1.11	0.96
6	AA_A_95_30019036_I	30019036	A	1	0.91	1.11	0.96
6	AA_A_62_30018696_RQ	30018696	A	1	0.91	1.11	0.97
6	AA_A_114_30019093_H	30019093	P	1	0.91	1.11	0.97
6	AA_B_94_31432189	31432189	I	1	0.91	1.11	0.98
6	AA_A_253_30020088	30020088	Q	1	0.9	1.1	0.98
6	AA_A_294_30020313	30020313	F	1	0.9	1.1	0.98
6	AA_C_91_31347104	31347104	R	1	0.81	1.24	0.99
6	AA_DQA1_175_32717988_E	32717988	P	1	0.9	1.11	1
